# Supplementary material for: Influence of Diabetes Mellitus on Perioperative Outcomes Following Surgical Stabilization of Rib Fractures: A National Health Insurance Research Database Analysis
Source: Medicina (Kaunas). 2025 Jul 26;61(8):1358. doi: 10.3390/medicina61081358 (PMC12387593; doi:10.3390/medicina61081358)
Supplement: Supplementary file 1 [file medicina-61-01358-s001.zip]

Archive with 1 entries (1 files):
- medicina-3657439-supplementary.pdf
